# Supplementary material for: Genome-Wide Characterization and Gene Expression Analysis of TRP Channel Superfamily Genes in the Migratory Locust, Locusta migratoria
Source: Genes (Basel). 2023 Jul 11;14(7):1427. doi: 10.3390/genes14071427 (PMC10379062; doi:10.3390/genes14071427)
Supplement: Supplementary file 1 [file genes-14-01427-s001.zip › Table S1.xlsx]

## Sheet: Sheet1
Table S1 Comparison of the identity of TRP superfamily amino acid sequences between L. migratoria and other insects
Locusta migratoria	Drosophila melanogaster	Identity	Nilaparvata lugens	Identity
LmIav	DmIav	0.62	NlIav	0.68
LmNan	DmNan	0.65	NlNan	0.62
LmNompC	DmNompC	0.65	NlNompC	0.58
LmPain1	DmPain	0.29	NlPain	0.4
LmPain2	DmPain	0.31	NlPain	0.41
LmTRPA1	DmTRPA1	0.41	NlTRPMA1	0.56
LmTRP	DmTRP	0.67	NlTRP	0.77
LmTRPL	DmTRPL	0.66	NlTRPL	0.76
LmTRPM	DmTRPM	0.73	NlTRPM	0.72
LmTRPML	DmTRPML	0.62	NlTRPML	0.7
LmTRPγ	DmTRPγ	0.78	NlTRPγ	0.84
Lmpkd2	Dmpkd2	0.34
LmPyx	DmPyx	0.53
