# Supplementary material for: Genome-Wide Characterization and Gene Expression Analysis of TRP Channel Superfamily Genes in the Migratory Locust, Locusta migratoria
Source: Genes (Basel). 2023 Jul 11;14(7):1427. doi: 10.3390/genes14071427 (PMC10379062; doi:10.3390/genes14071427)
Supplement: Supplementary file 1 [file genes-14-01427-s001.zip › Table S2.xlsx]

## Sheet: Sheet1
Table S2 The accession number of TRP superfamily genes used in this study
	Accession number		Accession number		Accession number
DmTRPA1	NP_648263.5	BmTRPA1	XP_012551534.1	NlTRP	KX249688
DmPain	NP_611979.1	BmPain	NP_001296553.1	NlTRPL	KX249689
DmPyx	NP_612015.1	BmTRPA5	XP_012545814.1	NlTRPγ	KX249690
DmWtrw	NP_731193.1	BmPyx	NP_001296484.1	NlTRPA1	KX249692
DmTRP	AAA28976.1	BmWtrw1	NP_001296536.1	NlPain	KX249693
DmTRPγ	CAB96204.1	BmWtrw2	NP_001296502.1	NlWtrw	KX249694
DmTRPL	NP_476895.1	BmTRP	XP_012551652.1	NlTRPA5-1	KX249695
DmTRPM	NP_001036548.1	BmTRPγ	XP_012547133.1	NlTRPA5-2	KX249696
DmTRPML	NP_649145.1	BmTRPL	XP_004922702.1	NlNan	KX249697
DmNompC	ADK73985.1	BmTRPM	XP_012551961.1	NlIav	KX249698
DmPkd2	AAAR24077.1	BmTRPML	XP_004932903.1	NlNompC	KX249691
DmIav	NP_572353.1	BmNompC	XP_012546363.1	NlTRPM	KX249699
DmNan	NP_648696.2	BmIav	XP_004925321.1	NlTRPML	KX249700
		BmNan	XP_004923070.1
