# Supplementary material for: Genome-Wide Characterization and Gene Expression Analysis of TRP Channel Superfamily Genes in the Migratory Locust, Locusta migratoria
Source: Genes (Basel). 2023 Jul 11;14(7):1427. doi: 10.3390/genes14071427 (PMC10379062; doi:10.3390/genes14071427)
Supplement: Supplementary file 1 [file genes-14-01427-s001.zip › Table S3.xlsx]

## Sheet: Sheet1
Table S3 The list of primers was used in this study
Name	Primer sequence	Usage
LmIav-F	AGGGTGTGGTCTGTCAGATG	qRT-PCR
LmIav-R	CGTGTAGATGATGCCGAACG
LmNan-F	GTCATGTTCCTGTGCTCGTG
LmNan-R	ACGAAGGGTCCAACTGTCTT
LmNompC-F	CTGCTACTGACAGGCGAAAC
LmNompC-R	TCTCCATGCTGCCCAGTTTA
LmPain1-F	GGCCGCAGACATCTCCATA
LmPain1-R	TGGCTTGTTTGGATCTGCTC
LmPain2-F	TCCAGATTAAGACATGATGCAGT
LmPain2-R	GTCCTCCCATCTCTCAGCAG
LmPkd2-F	CGTGATATGGGATGGGTCGA
LmPkd2-R	GGCTGCATCTCTGAAACTCC
LmTRPML-F	ATGCTTTTGTCCCTGGATGC
LmTRPML-R	TGCTGCACAGAACTAGGGAG
LmPyx-F	GGCCTCTACGTCCAGATGTT
LmPyx-R	CACAGTCTTGAGTACGCTGC
LmTRPA1-F	CACTGCTTCAAAGGGACCAC
LmTRPA1-R	GGAGAGCAGTGTTCCCATCT
LmTRPL-F	TTCTCAAGAGCTGGCCATCA
LmTRPL-R	TGGCTGCCAATAATTGCTGT
LmTRPM-F	GGAGGACACAGGAACACAGA
LmTRPM-R	AGAAGTCCAGTGGCATGTGA
LmTRPγ-F	CTCCGTAAACCCCTACCTGG
LmTRPγ-R	TCTCCATGTCCGCGTAGTAC
LmTRP-F	CTTCAGTCTCATGTGGTGCG
LmTRP-R	GCTGCACGATATACCACGAG
LmGAPDH-F	AGGCCAAGGTCAAGGAAGCT
LmGAPDH-R	GAATGGCAGTCACCAATGAAGTC
